# Supplementary material for: Usefulness of Hospital Admission Chest X-ray Score for Predicting Mortality and ICU Admission in COVID-19 Patients
Source: J Clin Med. 2022 Jun 20;11(12):3548. doi: 10.3390/jcm11123548 (PMC9225367; doi:10.3390/jcm11123548)
Supplement: Supplementary file 1 [file jcm-11-03548-s001.zip]

Archive with 1 entries (1 files):
- jcm-1718526-supplementary.pdf
